# Supplementary material for: Monolithically integrated solid-state vertical organic electrochemical transistors switching between neuromorphic and logic functions
Source: Sci Adv. 2025 Mar 14;11(11):eadt5186. doi: 10.1126/sciadv.adt5186 (PMC11908494; doi:10.1126/sciadv.adt5186)
Supplement: Supplementary file 2 — Movies S1 to S7 [file sciadv.adt5186_movies_s1_to_s7.zip]

Archive with 7 entries (7 files):
- adt5186_movie_s7.mp4
- adt5186_movie_s6.mp4
- adt5186_movie_s5.mp4
- adt5186_movie_s4.mp4
- adt5186_movie_s3.mp4
- adt5186_movie_s2.mp4
- adt5186_movie_s1.mp4
